# Supplementary material for: Structural and Functional Characterization of LIMCH1 and Its Agmatinase-like Region: A Case of Catalysis in a Highly Disordered Protein
Source: Biomolecules. 2025 Nov 18;15(11):1620. doi: 10.3390/biom15111620 (PMC12650571; doi:10.3390/biom15111620)
Supplement: Supplementary file 1 [file biomolecules-15-01620-s001.zip]

Archive with 1 entries (1 files):
- biomolecules-3931499-supplementary.pdf
